# Supplementary material for: Anti-Pulmonary Fibrosis Activities of Triterpenoids from Oenothera biennis
Source: Molecules. 2022 Jul 29;27(15):4870. doi: 10.3390/molecules27154870 (PMC9369581; doi:10.3390/molecules27154870)
Supplement: Supplementary file 1 [file molecules-27-04870-s001.zip]

Archive with 1 entries (1 files):
- molecules-1762113-supplementary.pdf
